# Supplementary material for: Intestinal Microbiota in Postmenopausal Breast Cancer Patients and Controls
Source: Cancers (Basel). 2021 Dec 9;13(24):6200. doi: 10.3390/cancers13246200 (PMC8699039; doi:10.3390/cancers13246200)
Supplement: Supplementary file 1 [file cancers-13-06200-s001.zip]

Archive with 2 entries (2 files):
- 1. Tables supplement BC vs C 2021_10_14.pdf
- 2. Methods supplement BC vs C 2021_10_14.pdf
